# Supplementary material for: Assessment of Microcirculatory Dysfunction by Measuring Subcutaneous Tissue Oxygen Saturation Using Near-Infrared Spectroscopy in Patients with Circulatory Failure
Source: Diagnostics (Basel). 2024 Oct 30;14(21):2428. doi: 10.3390/diagnostics14212428 (PMC11545383; doi:10.3390/diagnostics14212428)
Supplement: Supplementary file 1 [file diagnostics-14-02428-s001.zip]

Archive with 1 entries (1 files):
- diagnostics-3198472-supplementary.pdf
